# Supplementary material for: Metagenomic next-generation sequencing for detecting Aspergillosis pneumonia in immunocompromised patients: a retrospective study
Source: Front Cell Infect Microbiol. 2023 Dec 22;13:1209724. doi: 10.3389/fcimb.2023.1209724 (PMC10770824; doi:10.3389/fcimb.2023.1209724)
Supplement: Supplementary file 3 [file Table_3.xlsx]

## Sheet: Sheet1
Appendix 2. Sequencing data of Aspergillus from 38 patients with invasive pulmonary aspergillosis
Patients No.	Species	Coverage	CovRate	Depth	Abs_Abu	Re_Abu	Genus	Genus_Abs_Abu	Genus_Re_Abu	MRN	SMRN	SMRNG	SDCOV	SDdepth	SDMRN	SDSMRN	SDSMRNG
1	Aspergillus_fumigatus	9462/29385028	0.0322	1	21.0345	80.54	Aspergillus	21.3871	82.99	76	53	59	0.201	1.03	38	33	33
2	Aspergillus_fumigatus	21215/29385028	0.0722	1	16.1451	90.01	Aspergillus	16.3338	90.73	97	67	69	0.0337	1	45	41	41
3	Aspergillus_fumigatus	65146/29385028	0.2217	1.01	27.9431	97.01	Aspergillus	28.5431	97.15	389	277	348	0.2003	1	214	187	196
4	Aspergillus_fumigatus	25711/29385028	0.0875	1	16.5117	85.57	Aspergillus	16.6513	87.67	71	56	61	0.0344	1	41	35	39
5	Aspergillus_fumigatus	62178/29385028	0.2116	1	22.8564	97.35	Aspergillus	23.8771	98.34	169	131	147	0.1447	1	104	68	73
	Rhizopus_microsporus	56153/49605625	0.1132	1	21.5431	95.47	Rhizopus	21.5431	99.67	165	105	108	0.1023	1	83	55	59
7	Aspergillus_fumigatus	91886/29385028	0.3127	1	23.4571	96.73	Aspergillus	23.6701	99.13	324	212	235	0.30747	1	176	85	89
8	Aspergillus_fumigatus	25594/29385028	0.0871	1.01	21.1087	80.35	Aspergillus	21.2607	81.23	78	47	55	0.0445	1	31	15	15
	Aspergillus_flavus	22764/36895644	0.0617	1	25.1624	91.54	Aspergillus	25.3156	92.99	88	59	67	0.0453	1	41	22	23
10	Aspergillus_fumigatus	13722/29385028	0.0467	1	15.3276	78.65	Aspergillus	15.5079	80.17	21	15	16	0.0148	1	8	4	5
11	Aspergillus_fumigatus	126444/29385028	0.4303	1	38.3245	97.45	Aspergillus	38.8651	98.11	2339	1702	1892	0.4011	1.1	1543	1467	1477
	Aspergillus_terreus	66439/29364282	0.2261	1	37.9889	97.45	Aspergillus	38.8651	98.11	781	768	1892	0.2132	1	596	432	453
	Aspergillus_oryzae	28847/37907221	0.0761	1	38.7656	97.45	Aspergillus	38.8651	98.11	67	45	1892	0.0579	1	31	22	24
12	Aspergillus_fumigatus	9432/29385028	0.0321	1	16.0125	95.56	Aspergillus	16.2389	96.58	83	37	48	0.0211	1	21	15	18
14	Aspergillus_fumigatus	5818/29385028	0.0198	1	10.6502	85.57	Aspergillus	10.9239	87.16	54	14	20	0.0137	1	9	5	5
16	Aspergillus_fumigatus	69671/29385028	0.2371	1	32.7465	96.37	Aspergillus	33.0525	98.12	216	128	147	0.2144	1	89	65	68
	Mucor_racemosus	14988/22338169	0.0671	1	16.2847	92.78	Mucor	16.2847	93.45	56	43	45	0.0524	1.11	31	25	28
17	Aspergillus_flavus	3283/36895644	0.0089	1	20.1751	86.15	Aspergillus	20.3245	88.62	38	16	21	0.0057	1	7	5	5
18	Aspergillus_fumigatus	23126/29385028	0.0787	1	16.653	84.67	Aspergillus	16.8239	89.99	74	58	65	0.0542	1	43	31	31
19	Aspergillus_fumigatus	66380/29385028	0.2259	1	28.7123	96.34	Aspergillus	28.7615	97.37	187	103	124	0.2132	1	85	58	59
	Rhizopus_oryzae	5282/42946072	0.0123	1	14.6132	96.02	Rhizopus	14.6132	96.18	56	49	51	0.0104	1	30	17	19
20	Aspergillus_fumigatus	2732/29385028	0.0093	1	32.3023	82.14	Aspergillus	32.5136	84.48	33	15	21	0.0086	1	11	6	6
21	Aspergillus_fumigatus	63883/29385028	0.2174	1	27.8345	97.38	Aspergillus	28.3122	98.22	368	273	297	0.1865	1	228	156	169
	Aspergillus_terreus	3934/29364282	0.0134	1	21.3489	88.76	Aspergillus	21.5079	90.12	78	58	67	0.0089	1	43	23	27
22	Aspergillus_fumigatus	52364/29385028	0.1782	1	13.4896	95.63	Aspergillus	13.9992	97.89	264	188	192	0.1667	1	124	71	79
23	Aspergillus_fumigatus	2791/29385028	0.0095	1	16.0307	84.78	Aspergillus	16.1032	87.12	68	37	39	0.0072	1	21	14	15
24	Aspergillus_fumigatus	78076/29385028	0.2657	1	38.1237	96.75	Aspergillus	38.3451	98.31	1034	768	791	0.2321	1	543	476	187
25	Aspergillus_fumigatus	72816/29385028	0.2478	1	34.2387	95.63	Aspergillus	34.5632	97.12	941	755	839	0.2138	1	589	476	483
	Aspergillus_oryzae	3298/37907221	0.0087	1	12.7839	75.43	Aspergillus	13.1765	78.54	87	59	66	0.0041	1	38	20	20
26	Aspergillus_fumigatus	3556/29385028	0.0121	1	15.3821	86.38	Aspergillus	15.7632	88.45	56	35	43	0.0067	1	28	10	12
29	Aspergillus_fumigatus	81720/29385028	0.2781	1	32.7269	99.13	Aspergillus	33.1537	99.21	941	675	764	0.2164	1	482	371	378
	Aspergillus_flavus	85782/36895644	0.2325	1	28.0364	97.28	Aspergillus	28.6797	98.38	343	234	265	0.2073	1	139	71	77
	Rhizopus microsporus	105511/49605625	0.2107	1.06	22.6518	96.12	Rhizopus	22.6518	96.35	167	147	166	0.1879	1	108	61	67
30	Aspergillus_fumigatus	49219/29385028	0.1675	1	18.8237	95.46	Aspergillus	20.1274	97.95	204	153	178	0.1398	1	98	61	67
	Aspergillus_terreus	10717/29364282	0.0365	1	15.7123	86.75	Aspergillus	18.6731	88.57	82	53	55	0.0197	1	38	24	25
31	Aspergillus_fumigatus	6200/29385028	0.0211	1	22.0798	92.56	Aspergillus	23.5891	94.31	73	59	66	0.0178	1	38	23	25
32	Aspergillus_fumigatus	3937/29385028	0.0134	1	17.1278	70.04	Aspergillus	17.8123	71.07	59	41	45	0.0098	1	28	17	18
33	Aspergillus_fumigatus	67791/29385028	0.2307	1	25.6713	90.04	Aspergillus	26.2654	90.71	396	208	212	0.2124	1	174	103	105
34	Aspergillus_fumigatus	11695/29385028	0.0388	1	20.0382	74.66	Aspergillus	20.7312	76.33	69	52	57	0.0184	1	40	21	23
35	Aspergillus_terreus	16779/29364282	0.0571	1	18.9845	87.45	Aspergillus	20.5461	88.79	67	58	59	0.0328	1	37	25	27
	Rhizopus-microsporus	3671/49605625	0.0074	1	10.7891	98.11	Rhizopus	10.7891	98.23	59	43	45	0.0061	1	28	13	15
36	Aspergillus_fumigatus	40815/29385028	0.1389	1	25.3672	96.14	Aspergillus	27.8123	96.78	234	112	135	0.1125	1	79	55	59
38	Aspergillus_fumigatus	5553/29385028	0.0189	1	10.9837	66.14	Aspergillus	13.2781	67.81	35	17	28	0.0086	1	13	5	5
	Aspergillus_oryzae	392/37907221	0.0087	1	13.1023	66.14	Aspergillus	13.2781	67.81	33	11	28	0.0059	1	10	7	7
	Rhizopus-oryzae	3670/42946072	0.0051	1	19.8539	98.12	Rhizopus	19.8539	98.95	74	59	59	0.0039	1	35	15	19
39	Aspergillus_fumigatus	78605/29385028	0.2675	1	20.9645	90.38	Aspergillus	23.2607	91.23	349	237	331	0.2143	1	187	93	95
	Aspergillus_terreus	6548/29364282	0.0223	1	22.7702	90.38	Aspergillus	23.2607	91.23	67	46	331	0.0175	1	31	20	22
41	Aspergillus_flavus	63977/36895644	0.1734	1	19.9547	91.74	Aspergillus	21.8795	93.15	198	107	131	0.1368	1	78	43	46
	Aspergillus_niger	2480/38154383	0.0065	1	10.9238	80.77	Aspergillus	13.7123	83.12	41	23	25	0.0049	1	15	6	6
42	Aspergillus-terrestris	16779/29364282	0.0571	1	15.0978	81.01	Aspergillus	15.6491	81.73	75	57	59	0.0385	1	33	15	17
	Mucor-ramosus	4950/21338169	0.0232	1	14.4678	97.12	Mucor	14.4678	97.65	55	31	33	0.0127	1	20	10	11
43	Aspergillus_flavus	44164/36895644	0.1197	1	21.0563	96.36	Aspergillus	21.5471	98.12	179	131	142	0.1021	1	58	33	36
44	Aspergillus_fumigatus	64235/29385028	0.2186	1	23.4581	92.18	Aspergillus	24.7383	93.26	225	147	189	0.1869	1	95	55	57
	Aspergillus_terreus	10541/29364282	0.0359	1	22.9851	92.18	Aspergillus	24.7383	93.26	48	37	189	0.0312	1	25	15	15
	Aspergillus_oryzae	2691/37907221	0.0071	1	22.8851	92.18	Aspergillus	24.7383	93.26	59	45	189	0.0034	1	31	13	13
45	Aspergillus_flavus	4759/36895644	0.0129	1	12.1027	76.72	Aspergillus	12.4561	78.67	66	58	61	0.0112	1	31	16	17
46	Aspergillus_flavus	83162/36895644	0.2254	1	28.3095	93.33	Aspergillus	28.7615	94.41	245	178	196	0.2013	1	112	60	65
